# Supplementary material for: Description and phylogeny of a new species of Liolaemus (Iguania: Liolaemidae) endemic to the south of the Plurinational State of Bolivia
Source: PLoS One. 2019 Dec 2;14(12):e0225815. doi: 10.1371/journal.pone.0225815 (PMC6886809; doi:10.1371/journal.pone.0225815)
Supplement: S1 Dataset — (TXT) [file pone.0225815.s001.txt]

nstates cont; 
nstates 32 ; 
xread 'Data saved from TNT' 
140 31 
&[cont] 
Ctenoblepharys    1.645-2.865 2.243-3.547 2.750-3.361 2.291-2.925 2.252-2.840 2.369-2.771 2.323-3.797 3.142-3.747 1.941 2.499-2.855 0.000 1.673-2.102   ?   2.717-3.822 1.709 1.400-1.677 0.571 2.400 2.025 1.202-1.316 0.877-0.944 1.686-2.045 1.893-2.184 1.751-1.794 2.016 2.027-2.266 1.228-1.373 1.906 1.266-1.466 0.380-0.404 1.600-1.655 0.456-0.538 0.928-1.241 0.367-0.378 1.030 0.030-0.036 0.210-0.315 1.625-1.875 1.700 0.000-0.010 0.723-0.887 2.000-2.285 1.975-2.073 1.612-1.806 1.416-1.666 2.000-2.153 2.000-2.090 0.954-1.045 
Phymaturus        2.809-4.142 2.641-3.564 2.218-3.712 0.379-0.801 0.410-0.650 1.493-2.307 1.956-2.797 2.610-4.542 2.475-3.005 0.602-0.988 0.000 1.973-2.507 0.274-0.717 2.215-2.569 1.709 1.441 2.571-3.626 3.200-4.000 1.382-2.140 2.008-2.522 2.011-2.266 2.000-2.385 1.904-2.355 2.021-2.101 1.260-1.483 1.452-1.590 2.016-2.275   ?   1.133-1.200 0.380-0.404 1.296-1.475 0.409-0.538 0.803-0.937 0.670-0.789 2.000-2.242   ?     ?     ?     ?     ?   0.902-1.136 0.057-0.114 0.097-0.170 1.354-1.612   ?     ?     ?     ?   
andinus           1.099-1.926 1.269-1.914 0.840-1.574 0.340-0.753 0.431-1.220 1.029-2.083 0.304-1.173 1.047-1.878 0.413-1.041 1.089-1.648 1.500 1.483-1.784 0.159-0.849 0.930-1.186 1.504-2.153 1.022-1.340 0.571 0.000-2.400 1.226-1.452 1.095-1.179 0.962-1.055 1.485-1.677 1.165-1.405 1.407-1.549 1.210-1.409 1.264-1.480 1.233-1.365 1.737-2.031 1.200-1.466 0.357-0.404 1.517-1.682 0.479-0.561 0.732-1.016 1.221-1.751 1.333-2.000 0.024-0.036 1.157-1.789 1.625-1.750 1.500-1.900 1.010-1.260 0.684-1.571 1.371-1.942 1.707-1.878 1.548-1.806 1.083-1.333 1.230-1.423 1.636-1.727   ?   
cazianiae         0.917-1.800 1.901-2.482 1.143-1.930 0.240-0.499 0.329-0.681 1.577-2.349 1.376-2.077 2.100-3.363 0.645-1.129 1.342-1.791 0.470-1.305 1.542-1.872 0.316-1.083 1.105-1.882 1.709 0.857 0.571 1.864-2.568 1.337-1.643 0.963-1.154 0.779-0.866 1.191-1.402 1.100-1.320 1.310-1.473 1.395-1.600 1.488-1.725 1.172-1.325 1.692-2.063 1.200-1.333 0.380-0.428 1.420-1.517 0.514-0.584 0.883-0.982 0.616-0.691 1.636-1.878 0.024-0.039 1.263-1.578 1.375-1.625 1.400-1.700 0.331-1.331 0.435-1.579 1.085-1.771 1.097-1.926 1.354-1.677 1.000-1.250 1.307-1.653 1.636-1.818   ?   
eleodori          1.558-2.281 1.705-2.658 0.659-1.191 0.415-0.632 0.235-0.454 1.427-2.164 1.207-1.908 1.163 0.703-0.961 0.127-0.792 0.240-1.540 1.672-1.917 0.285-0.876 1.129-1.476 1.709 0.431-0.809 0.571 1.968-2.432 1.058-1.182 0.898-1.078 0.783-0.835 1.126-1.362 0.895-1.178 0.690-1.549 1.245-1.478 1.163-1.524 0.966-1.125 1.368-1.778 1.200-1.400 0.357-0.404 1.517-1.586 0.514-0.584 0.821-0.937 1.675-1.935 1.393-1.575 0.006-0.018 0.842-1.052 1.000-1.250 1.400-1.700 1.239 0.677-1.245 0.000-0.057 0.243-1.634 1.483-1.870 1.166-1.500 1.269-1.461 1.000-1.454 0.409 
erguetae          0.922-1.424 1.576-2.004 0.617-1.148 0.428-0.602 0.289-0.631 1.727-2.132 1.429-2.357 0.768-1.294 0.695-0.988 0.737-1.606 1.000 1.400-1.765 0.182-1.033 0.956 1.068-1.923 0.663 0.571 2.000 1.085-1.379 0.869-1.056 0.734-0.949 1.215-1.525 0.918-1.350 1.123-1.358 1.260-1.447 1.257-1.548 1.112-1.203 1.866-2.226 1.333-1.466 0.404 1.531-1.696 0.421-0.514 0.821-0.892 1.578-1.967 1.272-1.636 0.027-0.030 0.947-1.578 1.125-1.250 1.200-1.500 0.875-1.516 0.645-1.097 1.257-1.885 1.487-1.780 1.419-1.612 1.000-1.333 0.961-1.846 1.545-1.727 0.000-1.363 
famatinae         0.896-1.666 1.452-2.222 0.276-0.824 0.212-0.594 0.202-0.360 1.396-1.766 1.516-2.028 1.568-1.942 0.475-1.061 0.087-0.499 0.895-1.355 1.513 0.256-1.081 1.435 1.264-1.914 1.142-1.630 0.307-1.142 2.020-2.460 1.168-1.339 0.795-1.012 0.522-0.632 1.051-1.163 0.888-1.035 0.934-1.089 1.274-1.433 1.242-1.393 0.931-1.028 1.201-1.908 1.066-1.466 0.333-0.380 1.462-1.820 0.491-0.654 1.178 2.000-2.400 1.151-1.454 0.006-0.018 0.842-1.052 1.000-1.250 1.200-1.600 0.918-1.293 1.002-1.828 1.542-1.942 1.707-1.975 1.419-1.806 1.000-1.500 1.230-1.884 0.818-1.272 1.500-2.454 
fittkaui          0.636-1.796 1.256-2.367 0.670-1.255 0.379-0.801 0.064-0.523 1.148-1.944 0.932-2.033 1.084-1.663 0.328-1.090 1.249-2.449 0.675-1.125 1.845-2.081 0.301-1.202 1.279-1.495 1.495-2.264 0.000-0.548 0.571 2.400-3.200 1.228-1.381 0.628-0.885 0.507-0.591 1.051-1.235 0.669-0.902 0.768-0.922 0.987-1.138 0.907-1.176 0.689-0.885 0.955-2.181 1.333-1.666 0.380-0.476 1.517-1.793 0.491-0.561 0.866-0.964 1.394-2.529 0.969-1.818 0.000-0.021 0.736-1.368 1.000-1.250 1.300-1.600   ?   0.817-1.797 1.028-1.828 1.463-1.707 1.354-1.741 0.916-1.583 1.230-2.000 0.909-1.545   ?   
foxi              1.016-2.333 1.529-2.829 0.797-1.409 0.218-0.563 0.043-0.460 1.322-1.724 1.772 1.036-1.642 0.697-1.035 0.672-1.252 0.880-1.455 1.901-2.063 0.331-0.916 0.899-1.174 1.709 0.422-0.645 0.571 1.600-2.400 1.237-1.499 0.779-0.972 0.718-0.760 1.232-1.380 0.956-1.408 1.094-1.298 1.426-1.502 1.276-1.374 1.022-1.157 1.252-1.685 1.400-1.533 0.428 1.517-1.641 0.526-0.561 0.991-1.089 0.508-0.616 1.151-1.333 0.021-0.030 1.052-1.473 1.375-1.625 1.500 0.956-1.152 0.731-1.120 1.257-1.828 1.487-1.609 1.612-1.677 1.166-1.500 1.807-2.307 1.636-1.727 1.227-1.545 
gracielae         1.415-2.675 1.397-2.777 0.638-1.303 0.463-0.763 0.175-0.523 1.354-1.940 1.173-2.000 1.563-1.963 0.780-1.076 1.056-1.322 1.085-1.775 1.585-1.963 0.182-0.663 0.758-1.088 1.615-2.529 0.655-1.004 0.571 1.748-2.356 1.186-1.445 0.942-1.141 0.877-0.999 1.264-1.471 1.121-1.477 1.259-1.505 1.188-1.433 1.195-1.477 1.203-1.369 1.748-2.224 1.266-1.666 0.357-0.428 1.379-2.000 0.479-0.549 0.821-0.946 0.464-0.659 1.090-1.636 0.003-0.030 1.157-1.473 1.125-1.750 1.100-1.700 0.934-1.635 0.630-1.416 0.800-2.400   ?   1.419-1.806 0.666-1.916 1.500-2.115 1.090-1.818 0.636-1.545 
griseus           0.341-1.380 1.649-3.000 0.659-1.191 0.222-0.526 0.287-0.496 1.172-1.870 1.207-1.908 1.173-2.436 0.419-0.988 0.291-1.189 0.030-1.085 1.466-1.748 0.268-0.767 1.129-1.476 1.641-2.538 0.365-0.702 0.571 2.072-2.728 1.201-1.344 0.706-0.832 0.520-0.598 1.096-1.463 0.969-1.249 0.748-0.896 1.235-1.487 1.252-1.473 0.827-1.008 0.984-1.745 1.066-1.733 0.333-0.428 1.475-1.972 0.350-0.596 1.214-1.482 0.518-0.616 1.272-1.757 0.006-0.018 0.736-1.052 0.875-1.500 1.200-1.500 0.576-1.326 0.972-2.132 1.200-2.000 1.560-2.048 1.419-1.806 1.083-1.583 1.230-1.846 1.090-1.545 1.136-2.500 
halonastes        1.233-1.818 1.529-2.307 0.877-1.574 0.134-0.431 0.669 1.696-2.181 1.362-2.289 2.173-3.252 0.524-0.982 1.483-1.904 1.500 1.526-1.827 0.266-1.499 1.466-1.983 2.000-2.752 0.857 0.571 1.540-1.980 1.287-1.527 1.018-1.210 0.810-0.883 1.246-1.411 1.167-1.346 1.240-1.346 1.252-1.400 1.331-1.522 1.124-1.232 1.968-2.369 1.133-1.333 0.380-0.428 1.379-1.475 0.549-0.678 0.758-0.892 0.486-0.583 1.272-1.454 0.030-0.033 1.052-1.473 1.375-1.500 1.300-1.500 0.755-1.125 0.443-1.027 1.200-1.600 1.463-1.731 1.225-1.483 1.083 1.653-2.423 1.545-1.727   ?   
huacahuasicus     1.380-1.974 1.585-3.491 0.712-1.260 0.260-0.572 0.189-0.429 1.075-1.972 1.149-1.850 0.984-1.736 0.445-0.979 1.043-1.488 0.885-1.890 1.693-2.017 0.187-0.571 0.990-1.490 1.606-2.461 0.533-0.754 0.571 1.968-2.932 1.109-1.350 0.636-0.823 0.506-0.619 1.032-1.255 0.845-1.074 0.744-0.871 1.280-1.597 1.189-1.432 0.843-1.018 1.475-1.938 1.200-1.866 0.285-0.476 0.206-4.358 0.339-0.561 0.901-1.241 0.486-0.637 1.212-1.454 0.012-0.024 0.842-1.473 1.250-1.625 1.100-1.500 0.657-1.173 0.910-1.649 0.914-1.828 0.073-5.048 1.419-1.677 1.000-1.416 1.692-2.230 1.181-1.636 0.954-1.818 
molinai           1.467-2.246 2.333-3.102 1.085-1.393 0.000-0.333 0.223-0.433 1.528-2.216 1.347-2.115 1.226-1.978 0.739-1.041 0.675-1.126 1.150-1.600 1.675-1.914 0.191-0.895 0.854-1.100 1.709 2.274-2.651 0.340-0.978 1.684-2.716 1.244-1.477 0.934-1.027 0.904-0.981 1.133-1.650 0.826-1.388 1.265-1.354 1.340-1.500 1.279-1.484 1.134-1.235 2.033-2.402 1.333-1.933 0.380-0.428 1.503-2.179 0.350-0.538 0.669-0.785 0.648-0.810 1.515-1.939 0.021-0.024 0.842-1.157 1.250-1.625 0.300-1.600 0.635-1.152 0.778-1.501 1.200-1.885 1.658-2.121 1.290-1.677 1.083-1.333 1.115-1.615 1.181-1.454 1.863-2.954 
montanus          0.722-1.597 1.440-2.123 0.430-1.132 0.195-0.493 0.093-0.327 1.036-1.776 0.458-1.927 1.363-2.294 0.454-0.923 0.589-1.169 0.730-1.800 1.562-1.895 0.207-0.707 1.162-1.516 1.709 0.643-0.916 0.571 1.864-2.800 0.835-1.369 0.604-0.762 0.481-0.582 1.041-1.245 0.778-1.012 0.676-0.824 0.954-1.394 1.432-1.938 0.778-0.927 1.087-1.625 1.266-1.400 0.380-0.428 1.434-1.600 0.526-0.608 1.026-1.133 0.486-0.659 1.333-1.636 0.000-0.049 0.842-1.052 1.125-1.500 0.700-1.700   ?   1.190-2.124 1.371-2.342 1.536-2.000 1.548-1.806 1.250-1.416 1.153-2.423 0.909-1.181   ?   
multicolor        1.406-1.870 1.376-2.051 1.154-1.558 0.520-0.745 0.177-0.506 1.427-2.481 0.000-0.922 0.447-1.278 0.697-0.920 0.986-1.176 0.500-1.500 1.322-1.544 0.260-0.696 0.760-1.153 1.709 1.031-1.239 0.571 2.472-3.128 1.216-1.487 0.707-0.783 0.743-0.777 0.922-0.988 1.928-2.095 1.111-1.258 1.094-1.329 0.928-1.277 1.047-1.149 1.655-2.425 1.266-1.466 0.357-0.428 1.448-1.793 0.421-0.514 0.892-1.044 0.540-0.627 1.212-1.575 0.015-0.021 1.052-1.157 1.125-1.375 1.200-1.500 1.070-1.391 0.887-2.093 1.371-2.228 1.439-1.780 1.354-1.548 1.000-1.250 1.269-1.846 1.363-1.636 1.409-2.500 
nigriceps         1.484-2.160 1.628-2.286 0.797-1.542 0.328-0.745 0.129-0.696 1.057-1.919 1.028-2.241 1.036-2.041 0.703-1.167 0.321-2.486 0.120-0.950 1.372-1.654 0.249-1.200 0.956 1.504-2.153 0.655-1.004 0.571 1.868-2.668 1.143-1.450 0.974-1.408 0.829-0.927 1.300-1.519 1.049-1.308 1.309-1.471 1.335-1.572 1.274-1.513 1.140-1.289 1.850-2.567 1.333-1.466 0.380-0.452 1.434-1.586 0.526-0.666 0.892-0.991 0.594-0.745 1.575-1.939 0.018-0.030 1.157-1.473 1.375-1.625 1.300-1.600 0.690-0.853 0.770-1.548 1.257-1.885 0.951-1.121 1.354-1.548 1.166-1.250 1.461-1.730 1.363-1.727 2.227-2.863 
orko              1.415-2.164 2.269-3.495 0.781-1.452 0.367-0.584 0.306-0.679 1.438-2.181 1.135-1.743 1.715-2.557 0.659-1.010 0.248-1.302 0.755-1.625 1.549-1.887 0.375-0.772 1.062-1.368 1.521-2.162 0.540-0.785 0.571 2.220-3.112 1.258-1.395 0.748-0.922 0.569-0.675 1.130-1.330 0.874-1.120 0.907-1.155 1.424-1.600 1.318-1.642 0.923-1.085 1.297-1.823 1.266-1.733 0.333-0.404 1.475-2.275 0.374-0.596 1.125-1.294 0.454-0.572 1.090-1.393 0.009-0.021 0.842-0.947 0.875-1.375 1.200-1.600 0.581-1.086 0.910-1.579 0.971-1.714 1.512-2.268 1.354-1.741 1.166-1.500 1.615-2.346 1.000-1.272 1.000-1.863 
patriciaiturrae   1.718-2.545 1.649-2.145 1.223-1.792 0.017-0.351 0.210-0.412 1.368-1.741 1.236-1.753 1.289-2.236 0.756-1.199 1.365-2.233 0.500 1.576-1.850 1.002-1.760 0.818-1.095 1.504-2.153 0.819-1.006 0.307-1.142 1.672-2.328 1.206-1.386 1.263-1.620 0.849-0.929 1.435-1.648 1.184-1.318 1.396-1.567 1.334-1.594 1.350-1.526 1.271-1.360 1.690-2.059 1.400-1.600 0.380-0.428 1.572-1.779 0.502-0.596 0.678-0.955 0.681-0.756 1.575-1.818 0.012-0.021 0.947-1.052 1.250-1.500 1.500-1.700 0.690-0.956 1.097-1.774 1.657-2.000 1.536-1.682 1.354-1.483 1.166-1.333 1.269-1.730 1.454-1.727 1.500-2.000 
pleopholis        1.216-2.181 2.235-3.149 1.404-1.920 0.370-0.596 0.206-0.535 2.184-2.523 1.753-2.483 1.784-2.647 0.706-1.334 1.156-1.726 1.120-2.020 1.879-2.153 0.412-0.598 0.775-1.205 1.709 1.916-3.079 0.571 1.988-3.080 1.389-1.755 0.800-0.980 0.792-0.854 1.226-1.568 0.899-1.281 1.266-1.417 1.349-1.624 1.194-1.376 1.035-1.180 1.480-2.492 1.333-1.533 0.404-0.452 1.544-1.627 0.502-0.538 0.732-0.883 0.735-0.843 1.454-2.000 0.015-0.018 1.052-1.157 1.250-1.375 1.200-1.400 0.885-0.994 1.050-1.486 1.485-2.057 1.414-1.609 1.290-1.548 1.000-1.250 1.038-1.846 1.272-1.454 1.681-2.090 
poconchilensis    1.389 1.897 1.813 0.291 0.252 1.406 2.256 1.163 1.061 1.046 1.500 1.654 0.751 1.196 1.709 0.274 0.571   ?   1.339 0.784 0.519 1.060 0.785 0.747 1.354 1.552 0.900 1.718 1.466 0.404 1.641 0.619 0.803 0.681 1.575 0.024 1.157 1.375 1.200 1.413 1.042 2.057 1.487 1.354 2.000 1.269 1.727 2.090 
poecilochromus    0.683-1.787 1.782-3.235 0.542-1.335 0.355-0.645 0.325-0.736 1.528-2.233 1.280-1.782 1.036-2.342 0.736-1.260 0.579-1.189 0.270-1.285 1.389-1.677 0.488-1.041 1.008-1.382 1.547-2.341 0.568-0.801 0.571 1.816-2.384 1.155-1.524 0.851-1.191 0.712-0.814 1.178-1.456 0.840-1.329 1.219-1.329 1.215-1.378 1.331-1.504 1.104-1.211 0.717-7.915 0.800-2.333 0.380-0.428 1.006-2.565 0.397-0.678 0.866-0.982 0.540-0.648 1.454-1.636 0.015-0.027 1.052-1.263 1.250-1.500 1.400-1.700 0.695-1.048 1.120-1.774 0.971-1.428 1.170-1.804 1.419-1.741 1.083-1.333 1.153-1.615 1.363-1.727 1.818-2.863 
porosus           1.320-2.168 1.346-2.136 0.792-1.478 0.397-0.674 0.306-0.652 1.556-2.397 1.275-2.183 1.663-2.863 0.422-0.953 1.287-1.626 0.390-1.180 1.409-1.693 0.546-1.689 0.940-1.191 1.709 1.107-1.719 0.175-1.912 1.940-2.728 1.295-1.632 1.077-1.263 0.773-0.915 1.400-1.487 1.163-1.326 1.273-1.404 1.368-1.593 0.934-1.875 1.120-1.282 1.816-2.166 1.333-1.466 0.404-0.476 1.434-1.531 0.491-0.573 0.910-1.016 0.670-0.756 1.757-2.000 0.027-0.036 1.368-1.684 1.375-1.625 1.400-1.600 0.956-1.315 1.299-2.381 1.371-1.542 1.414-1.658 1.483-1.741 0.833-1.500 1.269-1.576 1.545-1.727 1.454-2.136 
pulcherrimus      1.012-1.766 0.341-1.059 0.765-1.324 0.581-0.831 0.669 1.643-2.408 0.304-1.115 1.163 0.401-0.665 1.387-1.809 0.915-1.970 1.323-1.984 0.345-0.928 0.897-1.112 1.709 0.996-1.342 0.571 1.912-2.544 1.240-1.457 0.624-0.732 0.692-0.796 1.503-1.631 1.127-1.298 1.116-1.245 1.239-1.390 1.135-1.322 0.900-1.027 1.437-1.925 1.266-1.466 0.380-0.428 1.489-1.613 0.538-0.608 1.125-1.321 0.594-0.681 1.454-1.757 0.027-0.033 1.263-1.578 1.250-1.500 1.100-1.400 0.913-1.114 1.494-2.466 1.314-1.714 1.439-1.585 1.354-1.806 1.083-1.333 1.653-2.115 1.454-1.727 1.409-2.181 
robertoi          1.298-1.913 2.662-3.269 0.750 0.440 0.208-0.504 1.682-2.178 0.705-1.391 0.421-1.905 0.706-1.123 1.548 0.895-1.605 1.596-1.992 0.289-0.830 0.956 1.529-2.743 0.622-0.898 0.571   ?   1.029-1.392 0.811-1.004 0.852-1.014 1.437-1.479 1.073 1.399-1.442 1.539-1.633 1.449-1.569 1.169-1.225 1.866-2.133 1.733-2.000 0.404 2.000-2.248 0.339   ?   0.529-0.540 1.030-1.393 0.009-0.021 0.421-1.263 0.875-1.375 1.400 0.451-1.125 0.918-1.330 1.085-1.600 2.146-2.170 1.548-1.806 1.250-1.500 1.038-2.037 1.181-1.363 1.136-1.409 
roenmanni         1.402-2.290 1.183-1.713 0.627-1.265 0.246-0.698 0.383-0.955 1.239-2.017 0.855-1.420 0.868-1.347 0.475-0.906 1.194-1.769 0.055-1.050 1.548-1.936 0.345-1.399 0.796-1.066 1.136-2.111 1.068-1.270 0.571 1.652-2.908 1.216-1.444 1.059-1.244 0.888-0.992 1.421-1.639 1.286-1.555 1.382-1.540 1.337-1.532 1.354-1.517 1.238-1.377 1.797-2.251 1.333-1.466 0.380-0.428 1.558-1.682 0.456-0.514 0.910-1.026 0.572-0.918 1.636-1.878 0.024-0.033 1.368-1.684 1.375-1.500 1.300-1.700 1.086-1.336 1.002-1.424 1.542-1.828 1.634-1.804 1.419-1.806 1.083-1.333 1.115-1.384 1.545-1.727 1.545-2.318 
ruibali           1.181-1.887 1.876-2.346 0.654-1.202 0.418-0.713 0.252 1.239-1.808 1.202-1.700 1.636-2.794 0.791-1.234 0.531-0.808 0.120-0.285 0.000-0.046 2.368-2.523 1.423-1.686   ?     ?     ?   2.000 1.092-1.300 0.776-0.866 0.735-0.824 1.268-1.443 1.088-1.249 1.058-1.186 1.528-1.665 1.477-1.711 0.993-1.049 1.439-2.249 1.266-1.400 0.333-0.380 1.627-1.848 0.502-0.584   ?   0.486-0.551 1.333-1.515 1.690-2.005 0.947-1.368 1.000-1.375 1.300-1.600 0.945-1.668 1.276-1.657 1.542-2.171 1.682-1.975 1.483-1.870 0.666-1.000 1.153-1.653 1.181-1.545 1.181-1.909 
aff.signifer      1.367-2.272 1.363-2.175 0.632-1.079 0.452-0.608 0.206-0.381 1.406-2.174 1.178-2.173 0.721-1.500 0.571-1.199 0.782-1.307 0.640-2.060 1.592-2.109 0.260-0.730 0.944-1.734 1.709 0.892-1.212 0.571 2.340-3.260 1.295-1.427 0.697-0.929 0.634-0.732 1.203-1.448 0.876-1.253 0.906-1.139 1.079-1.403 1.032-1.323 0.885-1.010 1.370-1.842 1.266-1.466 0.357-0.404 0.303-3.875 0.491-0.701 0.794-1.008 0.540-0.713 1.212-1.636 1.623-2.355 0.631-1.263 1.125-1.625 1.200-1.500 0.913-1.385 1.291-2.202 0.685-2.057 1.439-1.756 0.129-4.580 0.833-1.250 0.807-2.846 0.727-1.727 2.090-2.181 
torresi           2.688 2.324 1.813 0.440 0.252 1.755 2.256 1.689 1.061 1.297 0.500 1.372 1.326 0.000-0.717 0.000-1.709 0.857 0.571   ?   1.339 1.002 0.666 1.296 1.196 1.191 1.552 1.637 1.217 1.718 1.466 0.452 1.503 0.514 0.982 0.475 1.151 0.036 2.000 1.750 1.800 2.000 1.112 2.000 1.780 1.935 1.416 1.884 2.000 1.863 
etheridgei        1.220-1.614 1.670-2.354   ?   0.387-0.554 0.577-0.871 1.354-2.436 1.077-1.758 0.984-1.763 0.618-1.152 0.298-0.557 1.045-1.555   ?   0.421-0.876   ?   2.230-3.923 0.365-0.597 0.362-0.923 1.560-2.388 1.297-1.507 0.469-0.548 0.434-0.525 0.843-1.270 0.557-1.293 0.603-0.841 1.105-1.391 1.031-1.324 0.883-0.938 0.957-1.229   ?     ?     ?     ?     ?     ?     ?     ?     ?     ?     ?     ?     ?     ?     ?     ?     ?     ?     ?     ?   
evaristoi         1.601-2.281 1.504-2.213 1.281-2.345 0.805-1.082 0.421-0.615 1.385-1.933 1.289-2.516 0.842-1.578 0.551-1.038 0.900-1.420 0.685-1.315 1.102-1.437 0.692-0.951 0.806-1.064 1.547-2.341 0.239-0.591 0.109-1.428 1.288-2.412 1.153-1.292 0.532-0.634 0.546-0.641 0.848-0.978 0.489-0.776   ?   1.166-1.372 1.196-1.474 0.759-0.898 0.867-1.411 1.400-1.600 0.428-0.452 1.489-1.655 0.421-0.502 0.607-1.294   ?     ?     ?     ?     ?     ?     ?     ?     ?     ?     ?     ?     ?     ?     ?   
&[num] 
Ctenoblepharys   202000020001101110000011101 
Phymaturus       202011030010011000000001103 
andinus          0010010100000110000000?1101 
cazianiae        201011010000010000000101112 
eleodori         [012]00011010000010000000000011 
erguetae         0[01]10110100000100000000[01][01]011 
famatinae        [01]0[01]011011200011001[12]02111110 
fittkaui         201[01]110112000100012121[01]0001 
foxi             001011?00001111000000010001 
gracielae        [12]0[01]010000000010000000000112 
griseus          00[01]011011100010001201100111 
halonastes       001010010000010000000001101 
huacahuasicus    10[01]011011100010001202100012 
molinai          201011010000000000000001011 
montanus         00[01]011011100010001202100112 
multicolor       200011010100011000000100012 
nigriceps        00101101010001[01]0000001[01]0013 
orko             [012]0[01]011011100010001202100111 
patriciaiturrae  00101[01]010010001000000110113 
pleopholis       00[01]011010000010000000000102 
poconchilensis   001011010000001100000010110 
poecilochromus   [01]1[01]011010000010000000100111 
porosus          [02]0101[01]010000011000000001111 
pulcherrimus     10[01]000011100011001201101011 
robertoi         201011010000010000000000001 
roenmanni        [01]01000010000011000000001011 
ruibali          0[01][01]011010000010000000010101 
aff.signifer     [012][01][01]011011100011001101101001 
torresi          001001010000001100000010000 
etheridgei       [01][01][01]0[01][01]0[12]1100010001201110011 
evaristoi        [012]0[01]00[01]0[01]11[01]00100001011[01]0011 
&[num] 
Ctenoblepharys   0000003300033000[03]3100000000000000000333000033100000000000 
Phymaturus       100000260007200072003030002160311100372000072003311010000 
andinus          1101023[23]0007[26]0007200101000[12]0[12]1011101[12]720000720011[02]0011011 
cazianiae        100[01][01]0[23]3001[25]2[01]00[23][27]00202000[67]061111[01]01[24][13]2[01]000[13]20022[06]2111011 
eleodori         010112110[02]1[56][23]04452001010010?0111101[12][13][13]200[04][04]42001110011011 
erguetae         111[01]0022001[46]204242002020006261111[01]003[14]201[04][04]42002262011011 
famatinae        000[01]003[35]000080443700000001[06]0[06]1[13]11003252110022000060011011 
fittkaui         00011133000531325300100000[067]1[067]0[013]11001353102253001100011011 
foxi             01010[01]3600142000420010100000000110?2342000042001100011011 
gracielae        1101[01]022[01]01[23]2000720000010[01][02]0[02]1311101[24]220000721100[16]0111011 
griseus          1??????[12]?????????????0??00?????11???????????????????11011 
halonastes       10010235000[57]200072002020004001311102352000052002262011011 
huacahuasicus    1001[01]01[36]001[35][27][01]00[45][27]000000006060011001[13]52110052000060011011 
molinai          1111102[23]000[15]2042520020200062600111023[12]20044220022[07]2011011 
montanus         000100[23][23]000[05]2[01]0000000000002020011[01]021321100320000[01]0111011 
multicolor       000112[13][36]201[36]2[01][04][24][39]2000000210000011002[13][157]2[01][01][01][02][79]2000000011011 
nigriceps        1000002[13]000360422[06]0000000060[06][01]311000163004223000060111011 
orko             10011[23]360005[23]112[35]200202000[06][01][06]001100[23]3521[01][01]0[12]2[01][01]22[06][01]011011 
patriciaiturrae  000000110000000000000000001121000000[13]3[17]00003[17]000024111011 
pleopholis       000100[15][15]000511003100000000[05]0[05]0011003[13]5311005300000[01]011011 
poconchilensis   000000331005200052001010010[01]01110000352000052001103011011 
poecilochromus   0001[01][01]3[13]00152[01]4[24][39]200000[01]00[06]0[01][01][13]11001[37][35]211443[23]000000011011 
porosus          100100[123][135]00[01]32[01]0032[01][01]2020006[02]603110002220014220022[01][01][01]11011 
pulcherrimus     100111[12]6001[57]204[24][35][23]00000000000001000235[23]114[24][15][23]000000011011 
robertoi         100110160005214272001010000001[13]11[01]01[13][25]210[04]4[27]200110?011011 
roenmanni        1001[01][01][23][13]000[17]2[01]4[24]7200[01]0[01]00010213110[01]1[13][12]2[01][01][04][24][27]200[01][01]00111011 
ruibali          0101113320[01][137]2[01]4[24][137]2000[01]00011[01][67]1[13]11001[13][127]2[01][01][04][24][27]2000000111011 
aff.signifer     000111[36]600082100[58]2003030000000011001[37]82114082003300011011 
torresi          00011013000220002200101000000[01][13][01][01]001322110022001100011011 
etheridgei       00010033[12]00521[04][02][57]2000101110000010001[13][57]21100[07][23]000000011011 
evaristoi        000[01]0033[12]00[15]2[01][04][02][07]2000[01]0[01][01]100[06][01][03]11000[13][57][23]1100[07][23]000000011011 
&[num] 
Ctenoblepharys   00000000 
Phymaturus       00000000 
andinus          11111111 
cazianiae        11111111 
eleodori         11111111 
erguetae         11111111 
famatinae        11111111 
fittkaui         11111111 
foxi             11111111 
gracielae        11111111 
griseus          11111111 
halonastes       11111111 
huacahuasicus    11111111 
molinai          11111111 
montanus         11111111 
multicolor       11111111 
nigriceps        11111111 
orko             11111111 
patriciaiturrae  11111111 
pleopholis       11111111 
poconchilensis   11111111 
poecilochromus   11111111 
porosus          11111111 
pulcherrimus     11111111 
robertoi         11111111 
roenmanni        11111111 
ruibali          11111111 
aff.signifer     11111111 
torresi          11111111 
etheridgei       11111111 
evaristoi        11111111 
; 

Ccode  
   +[/1  0        +[/1  1        +[/1  2        +[/1  3        +[/1  4      
   +[/1  5        +[/1  6        +[/1  7        +[/1  8        +[/1  9      
   +[/1  10       +[/1  11       +[/1  12       +[/1  13       +[/1  14     
   +[/1  15       +[/1  16       +[/1  17       +[/1  18       +[/1  19     
   +[/1  20       +[/1  21       +[/1  22       +[/1  23       +[/1  24     
   +[/1  25       +[/1  26       +[/1  27       +[/1  28       +[/1  29     
   +[/1  30       +[/1  31       +[/1  32       +[/1  33       +[/1  34     
   +[/1  35       +[/1  36       +[/1  37       +[/1  38       +[/1  39     
   +[/1  40       +[/1  41       +[/1  42       +[/1  43       +[/1  44     
   +[/1  45       +[/1  46       +[/1  47       -[/1  48       -[/1  49     
   -[/1  50       -[/1  51       -[/1  52       -[/1  53       -[/1  54     
   -[/1  55       -[/1  56       -[/1  57       -[/1  58       -[/1  59     
   -[/1  60       -[/1  61       -[/1  62       -[/1  63       -[/1  64     
   -[/1  65       -[/1  66       -[/1  67       -[/1  68       -[/1  69     
   -[/1  70       -[/1  71       -[/1  72       -[/1  73       -[/1  74     
   -[/1  75       -[/1  76       -[/1  77       -[/1  78       -[/1  79     
   -[/1  80       -[/1  81       -[/1  82       -[/1  83       -[/1  84     
   -[/1  85       -[/1  86       -[/1  87       -[/1  88       -[/1  89     
   -[/1  90       -[/1  91       -[/1  92       -[/1  93       -[/1  94     
   -[/1  95       -[/1  96       -[/1  97       -[/1  98       -[/1  99     
   -[/1  100      -[/1  101      -[/1  102      -[/1  103      -[/1  104    
   -[/1  105      -[/1  106      -[/1  107      -[/1  108      -[/1  109    
   -[/1  110      -[/1  111      -[/1  112      -[/1  113      -[/1  114    
   -[/1  115      -[/1  116      -[/1  117      -[/1  118      -[/1  119    
   -[/1  120      -[/1  121      -[/1  122      -[/1  123      -[/1  124    
   -[/1  125      -[/1  126      -[/1  127      -[/1  128      -[/1  129    
   -[/1  130      -[/1  131      -[/1  132      -[/1  133      -[/1  134    
   -[/1  135      -[/1  136      -[/1  137      -[/1  138      -[/1  139    
; 
; 
Ancstates 
 -0      -1      -2      -3      -4      -5      -6      -7      -8      -9      
 -10     -11     -12     -13     -14     -15     -16     -17     -18     -19     
 -20     -21     -22     -23     -24     -25     -26     -27     -28     -29     
 -30     -31     -32     -33     -34     -35     -36     -37     -38     -39     
 -40     -41     -42     -43     -44     -45     -46     -47     -48     -49     
 -50     -51     -52     -53     -54     -55     -56     -57     -58     -59     
 -60     -61     -62     -63     -64     -65     -66     -67     -68     -69     
 -70     -71     -72     -73     -74     -75     -76     -77     -78     -79     
 -80     -81     -82     -83     -84     -85     -86     -87     -88     -89     
 -90     -91     -92     -93     -94     -95     -96     -97     -98     -99     
 -100    -101    -102    -103    -104    -105    -106    -107    -108    -109    
 -110    -111    -112    -113    -114    -115    -116    -117    -118    -119    
 -120    -121    -122    -123    -124    -125    -126    -127    -128    -129    
 -130    -131    -132    -133    -134    -135    -136    -137    -138    -139    
; 
 
xgroup 
 
 
 
; 
agroup 
 
 
 
; 
taxcode  
+0      +1      +2      +3      +4      +5      +6      +7       
+8      +9      +10     +11     +12     +13     +14     +15      
+16     +17     +18     +19     +20     +21     +22     +23      
+24     +25     +26     +27     +28     +29     +30      
; 
 
blocks 0 48 75 132 ; 

proc/;
