# Supplementary material for: Description and phylogeny of a new species of Liolaemus (Iguania: Liolaemidae) endemic to the south of the Plurinational State of Bolivia
Source: PLoS One. 2019 Dec 2;14(12):e0225815. doi: 10.1371/journal.pone.0225815 (PMC6886809; doi:10.1371/journal.pone.0225815)
Supplement: S1 Table — (XLS) [file pone.0225815.s002.xls]

## Sheet: Transformed_Data
ID	Voucher	OTU	Country	DN	AH	NC	EO	LEI	PA	AM	LM	NB	HR	ES	hTy	aTy	LPO	LPOT	LCSP	LCLB	DEO	1D	G4D	5D	AHU	LEA1	AMU	1P	4U	LCC	ED	PP	AL	WTB	ASPI	LPI	A11	A12	A15	A13	A19	A14	A16	A17-1	A18	A20-1	A20-2	A20-3	A20-4
1	FML 1354-1	Liolaemus griseus	Argentina	0.514548	0.737987	0.758912	0.913284	0.365488	0.39794	0.465383	0.320146	0.348305	0.290035	0.68842	0.510545	0.338456	0.369216	0.243038	0.383815	0.322219	0.857935	0.62634	0.474216	0.658965	0.662758	0.967548	0.753583	0.693727	0.540329	1.84117	0.730782	0.881955	1.33846	0.841359	0.817565	0.887617	2.34521	3.16228	3.08221	2.73861	2.73861	2.12132	2.54951	2.73861	4	3.08221	3.60555	4.12311	4.24264
2	FML 1354-2	Liolaemus griseus	Argentina	0.558709	0.748188	0.748963	0.890421	0.367356	0.41162	0.49276	0.372912	0.436163	0.303196	0.691081	0.617	0.31597	0.369216	0.235528	0.409933	0.318063	0.866878	0.62941	0.389166	0.695482	0.670246	0.957607	0.754348	0.705008	0.471292	1.81451	0.728354	0.898176	1.29203	0.812913	0.753583	0.920123	2.54951	3.08221	2.91548	2.34521	2.34521	2.12132	2.54951	2.91548	3.87298	3.08221	3.74166	4.24264	4.12311
3	FML 1354-3	Liolaemus griseus	Argentina	0.502427	0.754348	0.732394	0.906874	0.342423	0.396199	0.553883	0.401401	0.392697	0.307496	0.689309	0.550228	0.396199	0.380211	0.227887	0.428135	0.31597	0.856729	0.632457	0.444045	0.644439	0.657056	0.96426	0.723456	0.706718	0.445604	1.82197	0.731589	0.899821	1.30406	0.786041	0.835056	0.895975	2.73861	3.08221	3.08221	2.34521	2.54951	2.12132	2.54951	3.08221	4.12311	2.91548	3.4641	4.12311	4.24264
4	FML 1582	Liolaemus griseus	Argentina	0.480486	0.751536	0.70927	0.900367	0.362985	0.391523	0.49276	0.393868	0.367977	0.306067	0.686636	0.570932	0.347655	0.361728	0.19774	0.408805	0.31597	0.89487	0.597695	0.45889	0.642794	0.603144	0.918729	0.781277	0.69897	0.436163	1.81407	0.69897	0.952146	1.21528	0.824126	0.92134	0.89228	2.54951	2.91548	3.08221	2.54951	2.54951	2.12132	2.54951	2.73861	4	2.73861	3.31662	4	4.12311
5	FML 1582-1	Liolaemus griseus	Argentina	0.567026	0.735599	0.753583	0.886491	0.390935	0.423246	0.525045	0.418301	0.390935	0.320146	0.682145	0.621176	0.380211	0.363612	0.267172	0.439333	0.322219	0.912753	0.595496	0.439333	0.647383	0.678518	0.992554	0.716838	0.700704	0.501059	1.81204	0.723456	0.834421	1.22712	0.795185	0.864511	0.963788	2.54951	2.73861	3.08221	2.54951	2.34521	2.12132	2.54951	2.91548	3.87298	2.91548	3.31662	4	4.24264
6	FML1586-1	Liolaemus griseus	Argentina	0.511438	0.729974	0.758912	0.894316	0.340444	0.426511	0.499687	0.354108	0.392697	0.313867	0.68842	0.644439	0.371068	0.376577	0.214844	0.346353	0.31597	0.873321	0.645422	0.396199	0.658965	0.630428	0.899821	0.685742	0.716838	0.404834	1.76012	0.710963	0.91169	1.16909	0.839478	0.826075	0.825426	2.34521	3.16228	3.16228	2.34521	2.34521	2.12132	2.54951	2.73861	4.12311	2.91548	3.60555	4.12311	4.12311
7	FML 1586-2	Liolaemus griseus	Argentina	0.518514	0.723456	0.706718	0.885361	0.311754	0.416641	0.517196	0.31597	0.40824	0.30103	0.673942	0.532754	0.401401	0.371068	0.20412	0.340444	0.31597	0.814248	0.631444	0.434569	0.659916	0.623249	0.927883	0.716838	0.71265	0.448706	1.73552	0.699838	0.846337	1.07445	0.737987	0.770115	0.814913	2.54951	2.73861	3.16228	2.54951	2.54951	2.12132	2.54951	2.91548	4	3.08221	3.60555	4.24264	4.3589
8	FML 1586-3	Liolaemus griseus	Argentina	0.480007	0.706718	0.708421	0.897077	0.305351	0.41162	0.460898	0.338456	0.356026	0.292256	0.672098	0.511883	0.372912	0.363612	0.170262	0.380211	0.31597	0.892095	0.657056	0.41162	0.647383	0.620136	0.944483	0.68842	0.691081	0.416641	1.76448	0.720986	0.884795	1.1014	0.756636	0.778874	0.812245	2.73861	3.31662	3.16228	2.54951	2.34521	2.12132	2.54951	2.91548	3.74166	3.08221	3.4641	4	4.3589
9	FML 1586-4	Liolaemus griseus	Argentina	0.478566	0.716003	0.750508	0.911158	0.30963	0.409933	0.454845	0.334454	0.350248	0.257679	0.680336	0.60206	0.359835	0.365488	0.198657	0.344392	0.320146	0.883661	0.599883	0.390935	0.643453	0.646404	0.995635	0.756636	0.69897	0.390935	1.75997	0.701568	0.951338	1.18412	0.844477	0.827369	0.829947	2.73861	3.16228	3.16228	2.73861	2.54951	2.12132	2.54951	3.08221	4.12311	2.91548	3.60555	4.12311	4.12311
10	FML 1068-1	Liolaemus griseus	Argentina	0.553883	0.729974	0.745855	0.889302	0.369216	0.414973	0.510545	0.4133	0.399674	0.320146	0.684845	0.62634	0.371068	0.356026	0.25042	0.436163	0.320146	0.905256	0.591065	0.432969	0.645422	0.672098	0.988559	0.717671	0.702431	0.491362	1.80801	0.720986	0.829947	1.2033	0.790988	0.861534	0.956168	2.54951	2.91548	3.08221	2.54951	2.54951	2.12132	2.54951	2.91548	3.87298	2.91548	3.4641	4	4.12311
11	FML 1224-1	Liolaemus huacahuasicus	Argentina	0.559907	0.776701	0.790285	0.937016	0.365488	0.462398	0.606381	0.437751	0.419956	0.326336	0.717671	0.706718	0.419956	0.431364	0.240549	0.340444	0.307496	0.919601	0.600973	0.468347	0.716838	0.722634	0.986772	0.783189	0.680336	0.522444	1.86794	0.675778	0.788168	1.26055	1.09587	0.79588	0.925312	2.91548	3.16228	2.91548	2.54951	2.34521	2.12132	2.54951	2.91548	3.87298	3.08221	3.4641	3.74166	4
12	FML 1224	Liolaemus huacahuasicus	Argentina	0.577492	0.791691	0.793092	0.944976	0.399674	0.475671	0.618048	0.39794	0.414973	0.334454	0.720986	0.708421	0.437751	0.437751	0.255273	0.352183	0.332438	0.926342	0.607455	0.475671	0.726727	0.729974	0.995635	0.79379	0.71265	0.535294	1.88098	0.70927	0.796574	1.27531	1.02816	0.803457	0.938019	2.91548	3.16228	2.91548	2.54951	2.54951	2.12132	2.54951	3.4641	4.24264	3.08221	3.4641	3.74166	4
13	FML 1224-4	Liolaemus huacahuasicus	Argentina	0.536558	0.730782	0.792392	0.921166	0.342423	0.4133	0.549003	0.392697	0.383815	0.311754	0.697229	0.540329	0.350248	0.399674	0.212188	0.385606	0.418301	0.877947	0.640481	0.429752	0.713491	0.729165	1.01703	0.70927	0.778874	0.482874	1.80359	0.723456	0.863917	1.22943	1.01494	0.768638	0.877371	2.73861	2.91548	3.08221	2.73861	2.54951	2.12132	2.54951	3.31662	3.87298	2.91548	3.60555	4.12311	4.12311
14	FML 1224-8	Liolaemus huacahuasicus	Argentina	0.545307	0.769377	0.770852	0.932981	0.30963	0.424882	0.584331	0.392697	0.380211	0.30963	0.699838	0.698101	0.399674	0.380211	0.1959	0.31597	0.276462	0.912753	0.58995	0.416641	0.690196	0.694605	0.973128	0.778874	0.650308	0.501059	1.84985	0.657056	0.693727	1.22531	1.04689	0.788168	0.910624	2.73861	3.16228	3.16228	2.34521	2.54951	2.12132	2.54951	3.4641	3.87298	3.16228	3.4641	3.87298	4
15	FML 1224-15	Liolaemus huacahuasicus	Argentina	0.572872	0.779596	0.789581	0.939519	0.371068	0.468347	0.61066	0.392697	0.423246	0.32838	0.724276	0.705864	0.431364	0.436163	0.247973	0.350248	0.326336	0.922206	0.603144	0.466868	0.723456	0.724276	0.992995	0.784617	0.686636	0.531479	1.87035	0.679428	0.789581	1.2737	1.06371	0.800029	0.931458	2.73861	3.16228	3.08221	2.54951	2.34521	2.12132	2.54951	3.16228	3.87298	3.16228	3.31662	3.87298	3.87298
16	FML 1224-16	Liolaemus huacahuasicus	Argentina	0.553883	0.770852	0.776701	0.931966	0.31597	0.445604	0.598791	0.40654	0.383815	0.320146	0.710963	0.702431	0.40654	0.392697	0.20412	0.33646	0.303196	0.91698	0.595496	0.444045	0.700704	0.705008	0.979548	0.779596	0.660865	0.511883	1.85509	0.665581	0.776701	1.26881	1.00346	0.786751	0.918555	2.73861	3.08221	3.08221	2.54951	2.54951	2.12132	2.54951	3.16228	3.60555	3.16228	3.31662	4	4
17	FML 1224-17	Liolaemus huacahuasicus	Argentina	0.575188	0.781037	0.791691	0.943	0.392697	0.472756	0.613842	0.399674	0.424882	0.330414	0.725095	0.70757	0.431364	0.432969	0.252853	0.363612	0.342423	0.90309	0.606381	0.460898	0.721811	0.722634	0.994757	0.791691	0.710963	0.528917	1.87489	0.703291	0.790988	1.29314	1.02243	0.798651	0.924279	2.91548	3.08221	3.08221	2.54951	2.34521	2.34521	2.54951	3.4641	4	3.16228	3.31662	3.87298	3.87298
18	FML 2303-1	Liolaemus huacahuasicus	Argentina	0.536558	0.791691	0.758912	0.934498	0.389166	0.451786	0.578639	0.38739	0.409933	0.32838	0.720159	0.593286	0.352183	0.380211	0.232996	0.376577	0.260071	0.85187	0.633468	0.472756	0.700704	0.71265	0.983626	0.818885	0.788168	0.532754	1.83225	0.68842	0.913814	1.04844	0.882525	0.80956	0.919078	2.91548	2.91548	3.08221	2.34521	2.54951	2.12132	2.54951	3.08221	4	3.16228	3.74166	4.24264	4.12311
19	FML 2303-2	Liolaemus huacahuasicus	Argentina	0.519828	0.721811	0.779596	0.914872	0.396199	0.414973	0.561101	0.378398	0.378398	0.283301	0.698101	0.544068	0.357935	0.378398	0.201397	0.346353	0.320146	0.850646	0.605305	0.480007	0.724276	0.663701	1.0141	0.773786	0.736397	0.474216	1.80652	0.633468	0.880814	1.13322	0.888179	0.763428	0.89098	2.91548	3.08221	3.16228	2.54951	2.54951	2.12132	2.54951	3.08221	4.12311	3.08221	3.74166	4.12311	4.24264
20	FML 16827	Liolaemus huacahuasicus	Argentina	0.541579	0.737987	0.778392	0.935339	0.310339	0.469822	0.557106	0.377185	0.403121	0.312459	0.70927	0.578639	0.40025	0.43029	0.240549	0.389757	0.364238	0.936849	0.61066	0.458386	0.726184	0.71405	0.959518	0.816904	0.705579	0.473244	1.8272	0.631444	0.712088	1.07846	1.02898	0.773055	0.896526	2.73861	2.91548	3.08221	2.34521	2.34521	2.12132	2.54951	2.91548	4	3.16228	3.60555	3.87298	4
21	FML 16828	Liolaemus huacahuasicus	Argentina	0.55145	0.770607	0.773786	0.932643	0.307496	0.422152	0.575957	0.403692	0.383815	0.302475	0.699838	0.564666	0.397361	0.372298	0.191265	0.30103	0.268734	0.909734	0.582063	0.403692	0.68094	0.696065	0.962053	0.772566	0.646077	0.49369	1.83979	0.652246	0.775974	1.08243	1.04454	0.794488	0.899821	2.91548	3.16228	3.16228	2.34521	2.54951	2.12132	2.54951	3.16228	3.74166	3.16228	3.31662	3.60555	3.87298
22	FML 16832	Liolaemus huacahuasicus	Argentina	0.535294	0.731589	0.762929	0.92186	0.341105	0.437751	0.535294	0.382017	0.369834	0.287802	0.705008	0.578639	0.380211	0.393868	0.246334	0.359835	0.39794	0.929078	0.573645	0.401975	0.71321	0.665581	0.958723	0.760422	0.711245	0.463893	1.80332	0.636488	0.92134	1.19005	0.946452	0.748705	0.901458	2.73861	3.16228	3.08221	2.34521	2.34521	2.12132	2.54951	3.08221	4.12311	3.08221	3.4641	4	4.12311
23	FML 22319	Liolaemus huacahuasicus	Argentina	0.591065	0.741152	0.774517	0.927883	0.38739	0.416641	0.534026	0.371068	0.369216	0.298853	0.699838	0.545307	0.444045	0.38739	0.247973	0.401401	0.348305	0.855519	0.651278	0.448706	0.660865	0.662758	1.00945	0.761176	0.786041	0.481443	1.81571	0.721811	0.850033	1.20871	0.91169	0.776701	0.904716	2.73861	3.16228	3.16228	2.54951	2.54951	2.12132	2.54951	3.08221	4	2.91548	3.74166	4.12311	4.3589
24	FML 22320	Liolaemus huacahuasicus	Argentina	0.556303	0.739572	0.803457	0.944483	0.371068	0.432969	0.580925	0.409933	0.419956	0.296665	0.706718	0.576341	0.394452	0.436163	0.214844	0.421604	0.354108	0.886491	0.657056	0.462398	0.674861	0.735599	1.02243	0.720986	0.788168	0.501059	1.86841	0.721811	0.877947	1.15503	0.898176	0.745855	0.90309	2.73861	2.91548	3.08221	2.73861	2.54951	2.12132	2.54951	3.08221	4	3.08221	3.74166	4	4.24264
25	FML 22321	Liolaemus huacahuasicus	Argentina	0.506505	0.754348	0.776701	0.919078	0.365488	0.472756	0.542825	0.367356	0.419956	0.326336	0.716838	0.546543	0.418301	0.396199	0.260071	0.41162	0.346353	0.905256	0.621176	0.475671	0.669317	0.652246	0.97635	0.731589	0.737193	0.536558	1.8304	0.715167	0.848189	1.27944	0.906335	0.773055	0.882525	2.91548	2.91548	2.91548	2.34521	2.54951	2.12132	2.54951	2.91548	3.87298	3.16228	3.4641	4.12311	4.12311
26	MCN 2130	Liolaemus orko	Argentina	0.556303	0.810904	0.763428	0.924796	0.52763	0.482874	0.562293	0.374748	0.404834	0.30963	0.679428	0.584331	0.447158	0.338456	0.25042	0.350248	0.348305	0.902003	0.699838	0.501059	0.690196	0.700704	0.997386	0.741152	0.773055	0.514548	1.80922	0.670246	0.910624	1.12057	1.01703	0.810904	0.930949	3.08221	3.08221	2.91548	2.54951	2.54951	2.12132	2.73861	3.16228	4.12311	3.16228	3.74166	4.24264	4.3589
27	FML 1911-2	Liolaemus orko	Argentina	0.559907	0.812245	0.764923	0.929419	0.523746	0.494155	0.578639	0.380211	0.414973	0.326336	0.685742	0.588832	0.450249	0.346353	0.257679	0.354108	0.356026	0.906874	0.711807	0.513218	0.697229	0.705864	1.00043	0.748963	0.774517	0.522444	1.82413	0.673021	0.928396	1.21192	0.969416	0.814248	0.93852	2.73861	3.08221	2.91548	2.54951	2.54951	2.34521	2.54951	3.08221	4	3.08221	3.60555	4.24264	4.3589
28	FML 1911-3	Liolaemus orko	Argentina	0.511883	0.758912	0.711807	0.904174	0.4843	0.451786	0.537819	0.371068	0.378398	0.276462	0.664642	0.568202	0.447158	0.376577	0.245513	0.418301	0.281033	0.865104	0.691965	0.468347	0.721811	0.639486	1.00303	0.773786	0.79588	0.506505	1.78625	0.658011	0.853698	1.10687	0.960946	0.795185	0.870404	2.91548	2.91548	2.73861	2.54951	2.34521	2.12132	2.73861	2.91548	4	3.16228	3.60555	4.12311	4.24264
29	FML 1911-4	Liolaemus orko	Argentina	0.494155	0.770852	0.7348	0.910091	0.439333	0.40824	0.522444	0.404834	0.372912	0.283301	0.686636	0.542825	0.322219	0.361728	0.238046	0.356026	0.344392	0.868644	0.690196	0.463893	0.605305	0.705864	0.963316	0.790988	0.737987	0.459392	1.80209	0.612784	0.860937	1.21139	0.860338	0.793092	0.837588	3.08221	2.91548	2.91548	2.54951	2.54951	2.12132	2.54951	2.91548	4.12311	3.08221	3.74166	4.24264	4.3589
30	FML 1911-5	Liolaemus orko	Argentina	0.521138	0.752048	0.686636	0.919078	0.447158	0.414973	0.528917	0.354108	0.378398	0.32838	0.658011	0.582063	0.432969	0.383815	0.187521	0.267172	0.235528	0.868644	0.64836	0.38739	0.641474	0.620136	0.966142	0.731589	0.738781	0.488551	1.77437	0.60206	0.862728	1.1186	0.859138	0.778874	0.846955	2.91548	3.08221	3.08221	2.54951	2.54951	2.12132	2.54951	3.08221	4.12311	3.31662	3.87298	4.3589	4.47214
31	FML 18416	Liolaemus orko	Argentina	0.569374	0.818226	0.773786	0.92993	0.545307	0.502427	0.587711	0.40654	0.416641	0.30963	0.681241	0.584331	0.444045	0.350248	0.271842	0.344392	0.340444	0.903633	0.697229	0.510545	0.690196	0.702431	1.00173	0.746634	0.771587	0.519828	1.83423	0.673942	0.924279	1.13066	0.951823	0.804821	0.931458	2.91548	3.08221	3.08221	2.54951	2.73861	2.12132	2.54951	3.16228	4	3.08221	3.60555	4.12311	4.47214
32	FML 18417	Liolaemus orko	Argentina	0.49693	0.754348	0.682145	0.915927	0.426511	0.4133	0.518514	0.359835	0.372912	0.271842	0.643453	0.540329	0.414973	0.350248	0.214844	0.264818	0.227887	0.863323	0.640481	0.4133	0.617	0.618048	0.968016	0.724276	0.732394	0.465383	1.73247	0.598791	0.85248	1.1209	0.978637	0.770115	0.83123	3.08221	3.08221	3.08221	2.54951	2.54951	2.12132	2.54951	2.91548	4.12311	3.16228	3.60555	4.3589	4.24264
33	FML 18418	Liolaemus orko	Argentina	0.565848	0.814913	0.766413	0.931966	0.532754	0.50515	0.577492	0.392697	0.429752	0.322219	0.690196	0.592177	0.450249	0.376577	0.264818	0.436163	0.352183	0.903633	0.708421	0.510545	0.724276	0.723456	1.00647	0.792392	0.729974	0.518514	1.83828	0.691081	0.929419	1.20898	1.00173	0.816904	0.923762	2.91548	3.08221	2.73861	2.73861	2.34521	2.12132	2.73861	3.08221	4.12311	3.31662	3.74166	4.3589	4.24264
34	FML 18420	Liolaemus orko	Argentina	0.572872	0.813581	0.776701	0.927883	0.549003	0.510545	0.597695	0.369216	0.424882	0.340444	0.693727	0.597695	0.454845	0.392697	0.274158	0.434569	0.367356	0.913284	0.71433	0.517196	0.722634	0.713491	1.00817	0.794488	0.78746	0.5302	1.8493	0.685742	0.933993	1.21431	1.00389	0.822168	0.937518	2.91548	3.08221	2.91548	2.54951	2.54951	2.12132	2.54951	3.16228	4.24264	3.16228	3.60555	4.24264	4.3589
35	FML 18421	Liolaemus orko	Argentina	0.498311	0.757396	0.690196	0.903633	0.437751	0.40654	0.514548	0.359835	0.363612	0.269513	0.646404	0.535294	0.409933	0.340444	0.201397	0.269513	0.232996	0.853698	0.63749	0.389166	0.603144	0.622214	0.96426	0.726727	0.719331	0.457882	1.73464	0.607455	0.847573	1.06781	0.921686	0.768638	0.838219	3.08221	2.73861	2.91548	2.54951	2.34521	2.12132	2.73861	3.08221	4	3.08221	3.74166	4.12311	4.3589
36	FML 2081-1	Liolaemus pulcherrimus	Argentina	0.523746	0.80618	0.772322	0.926342	0.436163	0.399674	0.603144	0.426511	0.451786	0.305351	0.708421	0.586587	0.392697	0.409933	0.257679	0.474216	0.352183	0.901458	0.620136	0.392697	0.720986	0.702431	1.01452	0.856124	0.821514	0.487138	1.82328	0.625312	1.03583	1.23401	0.96426	0.89098	0.924279	2.73861	2.91548	3.08221	2.91548	2.91548	2.12132	2.54951	3.08221	4.3589	2.91548	3.74166	4.12311	4.24264
37	FML 2081-2	Liolaemus pulcherrimus	Argentina	0.528917	0.804139	0.770852	0.924796	0.457882	0.396199	0.597695	0.421604	0.444045	0.324282	0.716838	0.58995	0.4133	0.426511	0.287802	0.472756	0.371068	0.907949	0.628389	0.404834	0.723456	0.706718	1.01494	0.859739	0.826075	0.499687	1.82879	0.631444	1.03703	1.23629	0.967548	0.898176	0.928396	2.91548	3.08221	3.08221	2.91548	3.08221	2.12132	2.54951	3.08221	4.12311	2.91548	3.60555	4	4.24264
38	FML 2081-3	Liolaemus pulcherrimus	Argentina	0.540329	0.812245	0.777427	0.930949	0.468347	0.414973	0.607455	0.440909	0.460898	0.359835	0.741152	0.597695	0.416641	0.436163	0.296665	0.489958	0.392697	0.910624	0.632457	0.416641	0.729165	0.713491	1.01368	0.862728	0.825426	0.498311	1.83696	0.636488	1.03902	1.24055	0.971276	0.907949	0.931966	2.73861	3.08221	3.08221	2.91548	2.91548	2.12132	2.54951	3.08221	4.24264	2.73861	3.74166	4.12311	4.12311
39	FML 18313	Liolaemus pulcherrimus	Argentina	0.537819	0.780317	0.768638	0.956168	0.448706	0.431364	0.547775	0.44248	0.416641	0.33646	0.695482	0.576341	0.361728	0.39794	0.274158	0.506505	0.322219	0.906874	0.658965	0.44248	0.685742	0.802774	0.993436	0.899821	0.849419	0.511883	1.86433	0.669317	0.965672	1.30341	0.938019	0.919601	0.987666	2.91548	3.08221	3.08221	2.54951	2.73861	2.12132	2.54951	3.08221	4.12311	3.08221	3.60555	4.12311	4.12311
40	FML 18238	Liolaemus pulcherrimus	Argentina	0.545307	0.79379	0.768638	0.960471	0.453318	0.380211	0.593286	0.396199	0.447158	0.322219	0.691081	0.578639	0.399674	0.396199	0.20412	0.385606	0.352183	0.928908	0.659916	0.463893	0.710117	0.759668	1.03181	0.807535	0.774517	0.521138	1.85278	0.643453	0.928396	1.22272	0.893762	0.893207	0.996949	2.73861	3.08221	3.08221	2.73861	2.73861	2.12132	2.54951	3.08221	4.3589	2.91548	3.74166	4.12311	4.24264
41	FML 18240	Liolaemus pulcherrimus	Argentina	0.544068	0.781037	0.761928	0.96426	0.432969	0.40654	0.587711	0.392697	0.424882	0.260071	0.748188	0.586587	0.390935	0.374748	0.225309	0.409933	0.322219	0.910091	0.613842	0.482874	0.680336	0.758155	1.00604	0.808886	0.738781	0.526339	1.82943	0.633468	1	1.25139	0.904174	0.865104	0.917506	3.08221	3.08221	2.91548	2.54951	2.54951	2.12132	2.54951	3.08221	4.24264	2.91548	3.74166	4.12311	4.12311
42	FML 18241	Liolaemus pulcherrimus	Argentina	0.521138	0.752048	0.761176	0.91803	0.371068	0.392697	0.544068	0.404834	0.432969	0.276462	0.700704	0.628389	0.359835	0.409933	0.271842	0.367356	0.403121	0.873321	0.640481	0.471292	0.762679	0.689309	1.01326	0.83123	0.727541	0.450249	1.82582	0.611723	1	1.19562	0.899821	0.845098	0.967548	2.73861	3.08221	3.08221	2.73861	2.54951	2.12132	2.54951	3.08221	4	2.91548	3.4641	4	4.12311
43	FML 18242	Liolaemus pulcherrimus	Argentina	0.50515	0.752048	0.770115	0.944976	0.437751	0.414973	0.540329	0.385606	0.447158	0.30963	0.713491	0.58995	0.409933	0.357935	0.274158	0.448706	0.30103	0.930949	0.600973	0.378398	0.689309	0.754348	1.0141	0.792392	0.68842	0.466868	1.8302	0.624282	1.00689	1.21405	0.89487	0.866287	0.931458	3.08221	2.91548	3.08221	2.54951	2.73861	2.12132	2.54951	3.08221	4.12311	3.08221	3.74166	4	4.24264
44	FML 18243	Liolaemus pulcherrimus	Argentina	0.528917	0.811575	0.774517	0.92737	0.434569	0.41162	0.607455	0.423246	0.445604	0.30963	0.695482	0.540329	0.33646	0.429752	0.255273	0.448706	0.357935	0.941511	0.665581	0.39794	0.725095	0.797268	1.01703	0.857332	0.823474	0.487138	1.8238	0.632457	1.02979	1.22968	0.905256	0.910624	0.927883	2.73861	2.91548	2.91548	2.54951	2.54951	2.12132	2.54951	3.08221	4.24264	2.73861	3.4641	4.12311	4.12311
45	FML 18244	Liolaemus pulcherrimus	Argentina	0.536558	0.775974	0.767898	0.948902	0.380211	0.453318	0.55145	0.403121	0.428135	0.367356	0.690196	0.588832	0.401401	0.390935	0.245513	0.344392	0.334454	0.880242	0.599883	0.4843	0.718502	0.710117	0.989005	0.833784	0.731589	0.49276	1.82132	0.61066	1.00518	1.26031	0.967548	0.886491	0.922206	2.73861	3.08221	3.08221	2.91548	2.91548	2.12132	2.54951	3.08221	4	2.73861	3.74166	4.12311	4.24264
46	FML 18285	Liolaemus pulcherrimus	Argentina	0.541579	0.770115	0.760422	0.959041	0.382017	0.330414	0.583199	0.434569	0.399674	0.290035	0.742725	0.540329	0.363612	0.389166	0.232996	0.477121	0.40654	0.855519	0.634477	0.390935	0.644439	0.694605	0.973128	0.871573	0.716003	0.434569	1.8464	0.655138	0.951823	1.27161	0.889302	0.894316	0.936514	2.91548	3.08221	3.08221	2.73861	3.08221	2.12132	2.54951	3.08221	4.3589	3.08221	3.60555	4.12311	4.24264
47	FML 18339	Liolaemus pulcherrimus	Argentina	0.531479	0.768638	0.755875	0.94939	0.437751	0.426511	0.537819	0.431364	0.404834	0.296665	0.737987	0.562293	0.350248	0.385606	0.25042	0.501059	0.31597	0.903633	0.64836	0.436163	0.669317	0.799341	0.991669	0.891537	0.843855	0.49693	1.81915	0.659916	0.960471	1.29798	0.936514	0.91803	0.986324	2.73861	2.91548	3.08221	2.73861	2.73861	2.12132	2.54951	3.08221	4.24264	3.08221	3.74166	4	4.12311
48	CBF-1766	Liolaemus tajzara	Bolivia	0.380211	0.807535	0.598426	0.957607	0.337792	0.352825	0.444565	0.573259	0.413858	0.335123	0.684247	0.551856	0.377792	0.385606	0.289292	0.342423	0.357299	0.357935	0.564271	0.391523	0.619441	0.683647	0.885738	0.817345	0.607097	0.379608	1.79771	0.621176	1.0059	1.18714	1.02857	0.82521	0.992701	2.91548	2.91548	2.54951	2.34521	2.73861	2.12132	2.54951	2.91548	4.3589	2.91548	3.08221	3.60555	3.60555
49	CBF-1767	Liolaemus tajzara	Bolivia	0.420506	0.776217	0.586587	0.956968	0.434569	0.443524	0.399097	0.556303	0.425426	0.323596	0.689309	0.55145	0.404834	0.444045	0.386796	0.394452	0.340444	0.340444	0.568202	0.425426	0.64015	0.636822	0.884607	0.775489	0.642135	0.441433	1.79423	0.619093	0.989895	1.24576	0.988113	0.818446	0.96426	2.91548	2.91548	2.73861	2.54951	2.54951	2.12132	2.54951	2.91548	4.24264	2.91548	3.4641	4	4
50	CBF-1771	Liolaemus tajzara	Bolivia	0.41162	0.79842	0.595129	0.968327	0.409369	0.461398	0.451786	0.593286	0.452808	0.339783	0.743771	0.574031	0.329737	0.384413	0.274927	0.30963	0.372912	0.366734	0.548594	0.364238	0.641474	0.725095	0.91838	0.812913	0.616651	0.380211	1.82084	0.637156	1.0059	1.27068	1.00461	0.83123	0.974358	2.73861	2.91548	2.91548	2.54951	2.34521	2.12132	2.54951	2.91548	4.24264	2.73861	3.31662	3.74166	4
51	CBF-1773	Liolaemus tajzara	Bolivia	0.400826	0.792625	0.606023	0.971121	0.438279	0.360467	0.439859	0.63749	0.436693	0.332438	0.745855	0.601698	0.428135	0.366734	0.314569	0.376577	0.356026	0.383815	0.553074	0.454337	0.63749	0.753328	0.937183	0.833147	0.61735	0.41162	1.82038	0.592917	1.01717	1.28885	1.03114	0.794023	0.973897	2.73861	3.08221	2.91548	2.34521	2.34521	2.12132	2.54951	2.91548	4.47214	3.16228	3.60555	4.12311	4.12311
52	CBF-1779	Liolaemus tajzara	Bolivia	0.382617	0.84344	0.610305	0.983777	0.380211	0.447675	0.411058	0.607455	0.40824	0.374137	0.827369	0.550228	0.385606	0.326336	0.286307	0.388575	0.428675	0.361728	0.557106	0.416085	0.700415	0.712369	0.990191	0.850033	0.660549	0.468839	1.84334	0.704722	1.00689	1.2383	1.00346	0.907411	0.97174	2.54951	2.91548	2.73861	2.34521	2.54951	2.12132	2.73861	2.73861	4	2.91548	3.4641	3.87298	4.12311
53	CBF-1781	Liolaemus tajzara	Bolivia	0.385606	0.808211	0.617699	0.956649	0.390935	0.39678	0.400826	0.601336	0.407108	0.342423	0.741414	0.577492	0.371068	0.40824	0.338456	0.298853	0.327699	0.393868	0.569764	0.399674	0.681543	0.718778	0.917506	0.807309	0.619789	0.382017	1.83059	0.646404	0.966142	1.28481	1.03503	0.805048	0.978637	2.91548	3.08221	2.91548	2.54951	2.34521	2.12132	2.54951	3.08221	4.3589	3.08221	3.60555	4.12311	4.3589
54	CBF-1790	Liolaemus tajzara	Bolivia	0.39794	0.767898	0.604946	0.929759	0.473244	0.472269	0.436163	0.623594	0.436163	0.335792	0.722908	0.539076	0.41162	0.354108	0.260866	0.360467	0.339783	0.383217	0.568202	0.39211	0.64015	0.64411	0.89726	0.802089	0.626682	0.428135	1.79998	0.636153	0.952631	1.17561	0.999131	0.842193	0.939186	2.91548	2.91548	2.73861	2.34521	2.34521	2.12132	2.54951	2.91548	4.24264	2.91548	3.4641	4	4.24264
55	CBF-4608	Liolaemus tajzara	Bolivia	0.437222	0.808661	0.554691	0.967392	0.436693	0.467361	0.460898	0.627707	0.440909	0.355388	0.722908	0.575573	0.407108	0.454337	0.314569	0.449221	0.400826	0.395618	0.583577	0.422699	0.629749	0.704722	0.957288	0.864313	0.623938	0.41274	1.82378	0.650631	0.994024	1.17907	1.02339	0.919775	0.97143	2.54951	2.73861	2.73861	2.34521	2.34521	2.12132	2.54951	2.91548	4.47214	2.91548	3.4641	3.87298	3.87298
56	CBF-4610	Liolaemus tajzara	Bolivia	0.432969	0.817786	0.61595	0.985277	0.449221	0.472756	0.465878	0.618048	0.456872	0.352825	0.700415	0.559108	0.393868	0.432969	0.366734	0.424882	0.387983	0.399674	0.565454	0.409369	0.651924	0.763927	0.963945	0.894131	0.642465	0.4319	1.85368	0.702718	1.02188	1.34196	1.04087	0.860138	0.987666	2.73861	2.73861	2.54951	2.34521	2.54951	2.12132	2.54951	2.91548	3.74166	3.16228	3.74166	4.12311	4.24264
57	CBF-4611	Liolaemus tajzara	Bolivia	0.427053	0.809784	0.652891	0.961737	0.395618	0.395035	0.473244	0.609239	0.416085	0.311047	0.749994	0.569764	0.440384	0.374137	0.288547	0.501972	0.33109	0.397361	0.60995	0.457377	0.624969	0.748446	0.938353	0.903452	0.64411	0.438279	1.84993	0.68842	0.97282	1.30377	1.00931	0.835268	1.00746	2.91548	2.73861	2.91548	2.34521	2.34521	2.12132	2.54951	3.08221	4.3589	3.08221	3.60555	4.12311	4.3589
58	CBF-4612	Liolaemus tajzara	Bolivia	0.429214	0.805727	0.579402	0.991078	0.282547	0.382617	0.432435	0.639154	0.433503	0.34308	0.744554	0.586962	0.370451	0.386796	0.338456	0.327699	0.362985	0.404263	0.538239	0.402548	0.599519	0.775489	0.965045	0.926685	0.608169	0.41553	1.85653	0.683947	1.0353	1.34439	1.05855	0.909378	1.04087	2.12132	2.91548	2.73861	2.34521	2.34521	2.12132	2.54951	3.08221	4.24264	2.91548	3.60555	4	4.12311
59	CBF-4642	Liolaemus tajzara	Bolivia	0.408805	0.779596	0.60206	0.979397	0.322219	0.41218	0.437222	0.620136	0.39678	0.327699	0.721811	0.560703	0.436163	0.386202	0.31527	0.428675	0.375968	0.335123	0.568984	0.441433	0.617699	0.75866	0.912045	0.852683	0.652569	0.409369	1.81487	0.596963	0.971894	1.28171	1.02911	0.914343	0.968639	2.54951	2.54951	2.54951	2.34521	2.54951	2.12132	2.54951	2.73861	4.3589	2.91548	3.60555	4	4.12311
60	CBF-4614	Liolaemus tajzara	Bolivia	0.377792	0.783665	0.639486	0.965515	0.321529	0.347005	0.476155	0.616651	0.416641	0.339783	0.754093	0.590693	0.432435	0.43029	0.401975	0.40025	0.348305	0.313164	0.566634	0.387983	0.612077	0.767651	0.912576	0.860138	0.638822	0.400826	1.84551	0.704151	0.997241	1.3699	1.04007	0.906694	0.999421	2.54951	2.91548	2.73861	2.54951	2.54951	2.12132	2.54951	2.73861	4	3.08221	3.60555	4.12311	4
61	CBF-4616	Liolaemus tajzara	Bolivia	0.443002	0.824343	0.580545	0.981819	0.450249	0.419956	0.472269	0.613489	0.455353	0.364238	0.719607	0.551856	0.367977	0.414973	0.357299	0.427053	0.307496	0.345047	0.555498	0.434036	0.639154	0.774274	0.96786	0.891723	0.619441	0.41218	1.82577	0.700415	1.00803	1.34367	1.0036	0.903271	0.995343	2.73861	2.91548	2.91548	2.54951	2.54951	2.12132	2.54951	3.08221	4.12311	3.08221	3.60555	4	4
62	CBF-4643	Liolaemus tajzara	Bolivia	0.418853	0.79472	0.586212	0.955046	0.360467	0.476638	0.417195	0.615248	0.438279	0.337792	0.738516	0.563085	0.364864	0.351539	0.238882	0.317367	0.291517	0.341764	0.557908	0.414416	0.646404	0.728083	0.962053	0.887242	0.636153	0.452298	1.80343	0.640813	0.985576	1.28503	1.01171	0.844063	0.943824	2.54951	2.91548	2.91548	2.54951	2.54951	2.12132	2.54951	3.08221	4	3.08221	3.4641	3.87298	4
[truncated: 20 more columns]
